# Supplementary material for: Rectal Sparing Approaches after Neoadjuvant Treatment for Rectal Cancer: A Systematic Review and Meta-Analysis Comparing Local Excision and Watch and Wait
Source: Cancers (Basel). 2023 Jan 11;15(2):465. doi: 10.3390/cancers15020465 (PMC9856629; doi:10.3390/cancers15020465)
Supplement: Supplementary file 1 [file cancers-15-00465-s001.zip]

Archive with 1 entries (1 files):
- cancers-2106322-supplementary.pdf
